# Supplementary material for: SARS-CoV-2 hijacks a cell damage response, which induces transcription of a more efficient Spike S-acyltransferase
Source: Nat Commun. 2023 Nov 11;14:7302. doi: 10.1038/s41467-023-43027-2 (PMC10640587; doi:10.1038/s41467-023-43027-2)
Supplement: Supplementary file 7 — Source Data [file 41467_2023_43027_MOESM7_ESM.xlsx]

## Sheet: 1D
1D
	small isoform				large isoforms
U	0.96	0.86	0.9	0.95	0.04	0.14	0.1	0.05
2	0.95	0.86	0.87		0.05	0.14	0.13
4	0.93	0.82	0.85		0.07	0.18	0.15
8	0.83	0.63	0.65		0.17	0.37	0.35
20	0.31	0.46	0.47	0.54	0.69	0.54	0.53	0.46
Within each column, compare rows (simple effects within columns)
Number of families	2
Number of comparisons per family	4
Alpha	0.05
Dunnett's multiple comparisons test	Predicted (LS) mean diff.	95.00% CI of diff.	Below threshold?	Summary	Adjusted P Value
small isoform
U vs. 2	0.02417	-0.1294 to 0.1777	No	ns	0.9831
U vs. 4	0.05083	-0.1027 to 0.2044	No	ns	0.81
U vs. 8	0.2142	0.06062 to 0.3677	Yes	**	0.0045
U vs. 20	0.4725	0.3303 to 0.6147	Yes	****	<0.0001
large isoforms
U vs. 2	-0.02417	-0.1777 to 0.1294	No	ns	0.9831
U vs. 4	-0.05083	-0.2044 to 0.1027	No	ns	0.81
U vs. 8	-0.2142	-0.3677 to -0.06062	Yes	**	0.0045
U vs. 20	-0.4725	-0.6147 to -0.3303	Yes	****	<0.0001
Test details	Predicted (LS) mean 1	Predicted (LS) mean 2	Predicted (LS) mean diff.	SE of diff.	N1	N2	q	DF
small isoform
U vs. 2	0.9175	0.8933	0.02417	0.05841	4	3	0.4138	24
U vs. 4	0.9175	0.8667	0.05083	0.05841	4	3	0.8703	24
U vs. 8	0.9175	0.7033	0.2142	0.05841	4	3	3.667	24
U vs. 20	0.9175	0.445	0.4725	0.05407	4	4	8.738	24
large isoforms
U vs. 2	0.0825	0.1067	-0.02417	0.05841	4	3	0.4138	24
U vs. 4	0.0825	0.1333	-0.05083	0.05841	4	3	0.8703	24
U vs. 8	0.0825	0.2967	-0.2142	0.05841	4	3	3.667	24
U vs. 20	0.0825	0.555	-0.4725	0.05407	4	4	8.738	24

## Sheet: 1G
1G
	CALU Uninfected										CALU Infected 24 h SARS-CoV-2
C1	102.536	109.175	101.885	99.998	99.999	100	100.012	100	99.9999	94.2726	65.948	113.197	164.406	131.244	133.761	106.396	105.97	5.97	228.791	142.327
C2				100	100	100.001	100	100	100	111.736				132.879	103.434	103.434	105.846	5.846	112.484	126.055
1	100.201	99.366				100.398			100.001	90.6742	1771.59	3596				3181.78			360.654	321.511
2	100	100				98.024			100	120.717	1788.91	1867.55				1226.62			376.245	330.189
3	100.8	99.964				99.885	100.013	100	100	129.077	2121.98	2191.03				2701.44	2478.99	344.851	461.995	355.206
4	103.163	106.194	120.011			99.995	100	100	100	107.121	367.75	463.141	367.702			1815.48	1765.71	106.537	389.256	407.822
5	108.058	115.118	120.979			99.994	100	100	99.9996	116.182	385.492	614.434	387.322			1483.75	1483.75	28.675	313.031	642.689
	Below threshold?	P value	Mean of CALU Infected 24 h SARS-CoV-2	Mean of CALU Uninfected	Difference	SE of difference	t ratio	df
C1	No	0.319906	119.8	100.8	19.01	18.59	1.023	18
C2	No	0.850498	98.57	101.7	-3.109	16.14	0.1926	12
1	Yes	0.034051	1846	98.13	1748	684.9	2.552	8
2	Yes	0.015552	1118	103.7	1014	331.3	3.061	8
3	Yes	0.004573	1522	104.2	1418	407.8	3.477	12
4	Yes	0.023649	710.4	104.6	605.9	238.7	2.538	14
5	Yes	0.01072	667.4	107.5	559.9	190.3	2.942	14
Table Analyzed	CALU
Column B	CALU Infected 24 h SARS-CoV-2
vs.	vs.
Column A	CALU Uninfected
Test details
Test name	Unpaired t test
Variance assumption	Individual variance for each row
Multiple comparisons	Set P value threshold
Method	No correction for multiple comparisons
Alpha	0.05
Number of tests performed	7
Number of rows omitted	0

## Sheet: 2C
	Lung					Brain					Heart					Kidney					Colon					Small Intestine
	n1	n2	n3	n4	n5	n1	n2	n3	n4	n5	n1	n2	n3	n4	n5	n1	n2	n3	n4	n5	n1	n2	n3	n4	n5	n1	n2	n3	n4	n5
Coding1	0.604	0.86	3.04			2.174	0.2	3.21	0.27		1	0.88	0.68	0.28		0.65	0.77	0.67	0.34		1	1	0.94	2.16	0.49	1.877	0.89	0.07	2.04	0.56
Coding2	0.46	0.43	2.46			0.73	0.82	1.26	0.06		0.739	0.47	0.51	0.18		0.557	0.69	0.56	0.32		1	1	1.03	1.79	0.54	1.507	0.65	0.05	1.81	0.44
1	0.028		0.53			0.169		0.33	0.14		0.007		0.07	0.87		0.028		0.16	0.53		1		2.83	0.09	3.74	2.479		0.42	0.12	0.28
2	0.005		0.27			0.014		0.06	0.24		0.041		0.06	0.91		0.004		0.33	0.37		1		1.83	0.34	1.62	1.319		0.02	0.21	0.25
3	0.004	0	0.35			0.004	0.41	0.19	0.06		0.002	0.04	0.05	0.79		0.005	0.02	0.06	0.4		1	1	3.24	0.09	3.55	1.725	2.54	0.31	0.09	0.2
4	0.048	1.3	0.84			0.424	1.02	1.09	0.59		0.318	1.22	1.1	0.61		0.091	1.54	0.79	0.54		1	1	1.32	0.58	1.3	8.217	24.24	0.78	0.56	0.64
5	0.32	0.14	1.34			1.462	0.39	0.82	0.25		0.949	0.11	0.73	0.31		0.311	0.28	0.49	0.26		1	1	1.22	0.66	1.23	7.059	2.56	0.34	0.29	0.29
Within each row, compare columns (simple effects within rows)
Number of families	7
Number of comparisons per family	15
Alpha	0.05
Tukey's multiple comparisons test	Predicted (LS) mean diff.	95.00% CI of diff.	Below threshold?	Summary	Adjusted P Value
Coding1
Lung vs. Brain	0.03783	-4.510 to 4.586	No	ns	>0.9999
Lung vs. Heart	0.7913	-3.757 to 5.339	No	ns	0.9959
Lung vs. Kidney	0.8938	-3.654 to 5.442	No	ns	0.9928
Lung vs. Colon	0.3833	-3.965 to 4.732	No	ns	0.9998
Lung vs. Small Intestine	0.4139	-3.935 to 4.763	No	ns	0.9998
Brain vs. Heart	0.7535	-3.457 to 4.964	No	ns	0.9954
Brain vs. Kidney	0.856	-3.355 to 5.067	No	ns	0.9916
Brain vs. Colon	0.3455	-3.649 to 4.340	No	ns	0.9999
Brain vs. Small Intestine	0.3761	-3.618 to 4.371	No	ns	0.9998
Heart vs. Kidney	0.1025	-4.108 to 4.313	No	ns	>0.9999
Heart vs. Colon	-0.408	-4.402 to 3.586	No	ns	0.9997
Heart vs. Small Intestine	-0.3774	-4.372 to 3.617	No	ns	0.9998
Kidney vs. Colon	-0.5105	-4.505 to 3.484	No	ns	0.9991
Kidney vs. Small Intestine	-0.4799	-4.474 to 3.515	No	ns	0.9993
Colon vs. Small Intestine	0.0306	-3.735 to 3.797	No	ns	>0.9999
Coding2
Lung vs. Brain	0.3992	-4.149 to 4.947	No	ns	0.9999
Lung vs. Heart	0.6419	-3.906 to 5.190	No	ns	0.9985
Lung vs. Kidney	0.5849	-3.963 to 5.133	No	ns	0.999
Lung vs. Colon	0.04467	-4.304 to 4.393	No	ns	>0.9999
Lung vs. Small Intestine	0.2253	-4.123 to 4.574	No	ns	>0.9999
Brain vs. Heart	0.2427	-3.968 to 4.453	No	ns	>0.9999
Brain vs. Kidney	0.1858	-4.025 to 4.396	No	ns	>0.9999
Brain vs. Colon	-0.3545	-4.349 to 3.640	No	ns	0.9998
Brain vs. Small Intestine	-0.1739	-4.168 to 3.821	No	ns	>0.9999
Heart vs. Kidney	-0.057	-4.268 to 4.154	No	ns	>0.9999
Heart vs. Colon	-0.5973	-4.592 to 3.397	No	ns	0.998
Heart vs. Small Intestine	-0.4167	-4.411 to 3.578	No	ns	0.9997
Kidney vs. Colon	-0.5403	-4.535 to 3.454	No	ns	0.9988
Kidney vs. Small Intestine	-0.3597	-4.354 to 3.635	No	ns	0.9998
Colon vs. Small Intestine	0.1806	-3.585 to 3.947	No	ns	>0.9999
1
Lung vs. Brain	0.066	-5.370 to 5.502	No	ns	>0.9999
Lung vs. Heart	-0.03667	-5.472 to 5.399	No	ns	>0.9999
Lung vs. Kidney	0.03967	-5.396 to 5.475	No	ns	>0.9999
Lung vs. Colon	-1.636	-6.793 to 3.521	No	ns	0.941
Lung vs. Small Intestine	-0.5458	-5.703 to 4.611	No	ns	0.9996
Brain vs. Heart	-0.1027	-4.965 to 4.759	No	ns	>0.9999
Brain vs. Kidney	-0.02633	-4.888 to 4.836	No	ns	>0.9999
Brain vs. Colon	-1.702	-6.250 to 2.846	No	ns	0.887
Brain vs. Small Intestine	-0.6118	-5.160 to 3.936	No	ns	0.9988
Heart vs. Kidney	0.07633	-4.786 to 4.938	No	ns	>0.9999
Heart vs. Colon	-1.599	-6.147 to 2.949	No	ns	0.911
Heart vs. Small Intestine	-0.5091	-5.057 to 4.039	No	ns	0.9995
Kidney vs. Colon	-1.676	-6.224 to 2.872	No	ns	0.8935
Kidney vs. Small Intestine	-0.5854	-5.133 to 3.962	No	ns	0.999
Colon vs. Small Intestine	1.09	-3.120 to 5.301	No	ns	0.9751
2
Lung vs. Brain	0.03283	-5.403 to 5.469	No	ns	>0.9999
Lung vs. Heart	-0.1995	-5.635 to 5.236	No	ns	>0.9999
Lung vs. Kidney	-0.09717	-5.533 to 5.339	No	ns	>0.9999
Lung vs. Colon	-1.06	-6.217 to 4.097	No	ns	0.9912
Lung vs. Small Intestine	-0.3123	-5.469 to 4.845	No	ns	>0.9999
Brain vs. Heart	-0.2323	-5.094 to 4.630	No	ns	>0.9999
Brain vs. Kidney	-0.13	-4.992 to 4.732	No	ns	>0.9999
Brain vs. Colon	-1.093	-5.641 to 3.455	No	ns	0.9821
Brain vs. Small Intestine	-0.3451	-4.893 to 4.203	No	ns	>0.9999
Heart vs. Kidney	0.1023	-4.760 to 4.964	No	ns	>0.9999
Heart vs. Colon	-0.8605	-5.408 to 3.687	No	ns	0.994
Heart vs. Small Intestine	-0.1128	-4.661 to 4.435	No	ns	>0.9999
Kidney vs. Colon	-0.9628	-5.511 to 3.585	No	ns	0.9899
Kidney vs. Small Intestine	-0.2151	-4.763 to 4.333	No	ns	>0.9999
Colon vs. Small Intestine	0.7477	-3.463 to 4.958	No	ns	0.9955
3
Lung vs. Brain	-0.048	-4.596 to 4.500	No	ns	>0.9999
Lung vs. Heart	-0.1025	-4.650 to 4.445	No	ns	>0.9999
Lung vs. Kidney	-0.00325	-4.551 to 4.545	No	ns	>0.9999
Lung vs. Colon	-1.658	-6.007 to 2.691	No	ns	0.8788
Lung vs. Small Intestine	-0.855	-5.204 to 3.494	No	ns	0.9928
Brain vs. Heart	-0.0545	-4.265 to 4.156	No	ns	>0.9999
Brain vs. Kidney	0.04475	-4.166 to 4.255	No	ns	>0.9999
Brain vs. Colon	-1.61	-5.604 to 2.384	No	ns	0.8515
Brain vs. Small Intestine	-0.807	-4.801 to 3.187	No	ns	0.9919
Heart vs. Kidney	0.09925	-4.111 to 4.310	No	ns	>0.9999
Heart vs. Colon	-1.556	-5.550 to 2.439	No	ns	0.869
Heart vs. Small Intestine	-0.7525	-4.747 to 3.242	No	ns	0.9941
Kidney vs. Colon	-1.655	-5.649 to 2.340	No	ns	0.8363
Kidney vs. Small Intestine	-0.8518	-4.846 to 3.143	No	ns	0.9896
Colon vs. Small Intestine	0.803	-2.963 to 4.569	No	ns	0.9896
4
Lung vs. Brain	-0.05167	-4.600 to 4.496	No	ns	>0.9999
Lung vs. Heart	-0.08267	-4.631 to 4.465	No	ns	>0.9999
Lung vs. Kidney	-0.01092	-4.559 to 4.537	No	ns	>0.9999
Lung vs. Colon	-0.3107	-4.659 to 4.038	No	ns	>0.9999
Lung vs. Small Intestine	-6.158	-10.51 to -1.809	Yes	**	0.001
Brain vs. Heart	-0.031	-4.242 to 4.180	No	ns	>0.9999
Brain vs. Kidney	0.04075	-4.170 to 4.251	No	ns	>0.9999
Brain vs. Colon	-0.259	-4.253 to 3.735	No	ns	>0.9999
Brain vs. Small Intestine	-6.106	-10.10 to -2.112	Yes	***	0.0003
Heart vs. Kidney	0.07175	-4.139 to 4.282	No	ns	>0.9999
Heart vs. Colon	-0.228	-4.222 to 3.766	No	ns	>0.9999
Heart vs. Small Intestine	-6.075	-10.07 to -2.081	Yes	***	0.0003
Kidney vs. Colon	-0.2997	-4.294 to 3.695	No	ns	>0.9999
Kidney vs. Small Intestine	-6.147	-10.14 to -2.153	Yes	***	0.0003
Colon vs. Small Intestine	-5.847	-9.613 to -2.081	Yes	***	0.0002
5
Lung vs. Brain	-0.1305	-4.678 to 4.417	No	ns	>0.9999
Lung vs. Heart	0.07525	-4.473 to 4.623	No	ns	>0.9999
Lung vs. Kidney	0.2648	-4.283 to 4.813	No	ns	>0.9999
Lung vs. Colon	-0.422	-4.771 to 3.927	No	ns	0.9998
Lung vs. Small Intestine	-1.508	-5.856 to 2.841	No	ns	0.9158
Brain vs. Heart	0.2058	-4.005 to 4.416	No	ns	>0.9999
Brain vs. Kidney	0.3953	-3.815 to 4.606	No	ns	0.9998
Brain vs. Colon	-0.2915	-4.286 to 3.703	No	ns	>0.9999
Brain vs. Small Intestine	-1.377	-5.372 to 2.617	No	ns	0.9176
Heart vs. Kidney	0.1895	-4.021 to 4.400	No	ns	>0.9999
Heart vs. Colon	-0.4973	-4.492 to 3.497	No	ns	0.9992
Heart vs. Small Intestine	-1.583	-5.578 to 2.411	No	ns	0.8603
Kidney vs. Colon	-0.6868	-4.681 to 3.308	No	ns	0.9962
Kidney vs. Small Intestine	-1.773	-5.767 to 2.222	No	ns	0.7926
Colon vs. Small Intestine	-1.086	-4.852 to 2.680	No	ns	0.9604
Test details	Predicted (LS) mean 1	Predicted (LS) mean 2	Predicted (LS) mean diff.	SE of diff.	N1	N2	q	DF
Coding1
Lung vs. Brain	1.501	1.464	0.03783	1.57	3	4	0.03407	121
Lung vs. Heart	1.501	0.71	0.7913	1.57	3	4	0.7126	121
Lung vs. Kidney	1.501	0.6075	0.8938	1.57	3	4	0.8049	121
Lung vs. Colon	1.501	1.118	0.3833	1.502	3	5	0.361	121
Lung vs. Small Intestine	1.501	1.087	0.4139	1.502	3	5	0.3898	121
Brain vs. Heart	1.464	0.71	0.7535	1.454	4	4	0.7329	121
Brain vs. Kidney	1.464	0.6075	0.856	1.454	4	4	0.8326	121
Brain vs. Colon	1.464	1.118	0.3455	1.379	4	5	0.3542	121
Brain vs. Small Intestine	1.464	1.087	0.3761	1.379	4	5	0.3856	121
Heart vs. Kidney	0.71	0.6075	0.1025	1.454	4	4	0.0997	121
Heart vs. Colon	0.71	1.118	-0.408	1.379	4	5	0.4183	121
Heart vs. Small Intestine	0.71	1.087	-0.3774	1.379	4	5	0.3869	121
Kidney vs. Colon	0.6075	1.118	-0.5105	1.379	4	5	0.5234	121
Kidney vs. Small Intestine	0.6075	1.087	-0.4799	1.379	4	5	0.492	121
Colon vs. Small Intestine	1.118	1.087	0.0306	1.3	5	5	0.03328	121
Coding2
Lung vs. Brain	1.117	0.7175	0.3992	1.57	3	4	0.3595	121
Lung vs. Heart	1.117	0.4748	0.6419	1.57	3	4	0.5781	121
Lung vs. Kidney	1.117	0.5318	0.5849	1.57	3	4	0.5267	121
Lung vs. Colon	1.117	1.072	0.04467	1.502	3	5	0.04207	121
Lung vs. Small Intestine	1.117	0.8914	0.2253	1.502	3	5	0.2122	121
Brain vs. Heart	0.7175	0.4748	0.2427	1.454	4	4	0.2361	121
Brain vs. Kidney	0.7175	0.5318	0.1858	1.454	4	4	0.1807	121
Brain vs. Colon	0.7175	1.072	-0.3545	1.379	4	5	0.3635	121
Brain vs. Small Intestine	0.7175	0.8914	-0.1739	1.379	4	5	0.1783	121
Heart vs. Kidney	0.4748	0.5318	-0.057	1.454	4	4	0.05544	121
Heart vs. Colon	0.4748	1.072	-0.5973	1.379	4	5	0.6123	121
Heart vs. Small Intestine	0.4748	0.8914	-0.4167	1.379	4	5	0.4272	121
Kidney vs. Colon	0.5318	1.072	-0.5403	1.379	4	5	0.5539	121
Kidney vs. Small Intestine	0.5318	0.8914	-0.3597	1.379	4	5	0.3687	121
Colon vs. Small Intestine	1.072	0.8914	0.1806	1.3	5	5	0.1964	121
1
Lung vs. Brain	0.279	0.213	0.066	1.877	2	3	0.04973	121
Lung vs. Heart	0.279	0.3157	-0.03667	1.877	2	3	0.02763	121
Lung vs. Kidney	0.279	0.2393	0.03967	1.877	2	3	0.02989	121
Lung vs. Colon	0.279	1.915	-1.636	1.781	2	4	1.299	121
Lung vs. Small Intestine	0.279	0.8248	-0.5458	1.781	2	4	0.4334	121
Brain vs. Heart	0.213	0.3157	-0.1027	1.679	3	3	0.08648	121
Brain vs. Kidney	0.213	0.2393	-0.02633	1.679	3	3	0.02218	121
Brain vs. Colon	0.213	1.915	-1.702	1.57	3	4	1.533	121
Brain vs. Small Intestine	0.213	0.8248	-0.6118	1.57	3	4	0.5509	121
Heart vs. Kidney	0.3157	0.2393	0.07633	1.679	3	3	0.0643	121
Heart vs. Colon	0.3157	1.915	-1.599	1.57	3	4	1.44	121
Heart vs. Small Intestine	0.3157	0.8248	-0.5091	1.57	3	4	0.4584	121
Kidney vs. Colon	0.2393	1.915	-1.676	1.57	3	4	1.509	121
Kidney vs. Small Intestine	0.2393	0.8248	-0.5854	1.57	3	4	0.5272	121
Colon vs. Small Intestine	1.915	0.8248	1.09	1.454	4	4	1.06	121
2
Lung vs. Brain	0.1375	0.1047	0.03283	1.877	2	3	0.02474	121
Lung vs. Heart	0.1375	0.337	-0.1995	1.877	2	3	0.1503	121
Lung vs. Kidney	0.1375	0.2347	-0.09717	1.877	2	3	0.07321	121
Lung vs. Colon	0.1375	1.198	-1.06	1.781	2	4	0.8418	121
Lung vs. Small Intestine	0.1375	0.4498	-0.3123	1.781	2	4	0.248	121
Brain vs. Heart	0.1047	0.337	-0.2323	1.679	3	3	0.1957	121
Brain vs. Kidney	0.1047	0.2347	-0.13	1.679	3	3	0.1095	121
Brain vs. Colon	0.1047	1.198	-1.093	1.57	3	4	0.9841	121
Brain vs. Small Intestine	0.1047	0.4498	-0.3451	1.57	3	4	0.3108	121
Heart vs. Kidney	0.337	0.2347	0.1023	1.679	3	3	0.0862	121
Heart vs. Colon	0.337	1.198	-0.8605	1.57	3	4	0.7749	121
Heart vs. Small Intestine	0.337	0.4498	-0.1128	1.57	3	4	0.1015	121
Kidney vs. Colon	0.2347	1.198	-0.9628	1.57	3	4	0.867	121
Kidney vs. Small Intestine	0.2347	0.4498	-0.2151	1.57	3	4	0.1937	121
Colon vs. Small Intestine	1.198	0.4498	0.7477	1.454	4	4	0.7273	121
3
Lung vs. Brain	0.118	0.166	-0.048	1.57	3	4	0.04322	121
Lung vs. Heart	0.118	0.2205	-0.1025	1.57	3	4	0.0923	121
Lung vs. Kidney	0.118	0.1213	-0.00325	1.57	3	4	0.002927	121
Lung vs. Colon	0.118	1.776	-1.658	1.502	3	5	1.561	121
Lung vs. Small Intestine	0.118	0.973	-0.855	1.502	3	5	0.8052	121
Brain vs. Heart	0.166	0.2205	-0.0545	1.454	4	4	0.05301	121
Brain vs. Kidney	0.166	0.1213	0.04475	1.454	4	4	0.04353	121
Brain vs. Colon	0.166	1.776	-1.61	1.379	4	5	1.651	121
Brain vs. Small Intestine	0.166	0.973	-0.807	1.379	4	5	0.8274	121
Heart vs. Kidney	0.2205	0.1213	0.09925	1.454	4	4	0.09654	121
Heart vs. Colon	0.2205	1.776	-1.556	1.379	4	5	1.595	121
Heart vs. Small Intestine	0.2205	0.973	-0.7525	1.379	4	5	0.7715	121
Kidney vs. Colon	0.1213	1.776	-1.655	1.379	4	5	1.697	121
Kidney vs. Small Intestine	0.1213	0.973	-0.8518	1.379	4	5	0.8733	121
Colon vs. Small Intestine	1.776	0.973	0.803	1.3	5	5	0.8732	121
4
Lung vs. Brain	0.7293	0.781	-0.05167	1.57	3	4	0.04653	121
Lung vs. Heart	0.7293	0.812	-0.08267	1.57	3	4	0.07444	121
Lung vs. Kidney	0.7293	0.7403	-0.01092	1.57	3	4	0.009831	121
Lung vs. Colon	0.7293	1.04	-0.3107	1.502	3	5	0.2926	121
Lung vs. Small Intestine	0.7293	6.887	-6.158	1.502	3	5	5.8	121
Brain vs. Heart	0.781	0.812	-0.031	1.454	4	4	0.03015	121
Brain vs. Kidney	0.781	0.7403	0.04075	1.454	4	4	0.03964	121
Brain vs. Colon	0.781	1.04	-0.259	1.379	4	5	0.2655	121
Brain vs. Small Intestine	0.781	6.887	-6.106	1.379	4	5	6.261	121
Heart vs. Kidney	0.812	0.7403	0.07175	1.454	4	4	0.06979	121
Heart vs. Colon	0.812	1.04	-0.228	1.379	4	5	0.2338	121
Heart vs. Small Intestine	0.812	6.887	-6.075	1.379	4	5	6.229	121
Kidney vs. Colon	0.7403	1.04	-0.2997	1.379	4	5	0.3073	121
Kidney vs. Small Intestine	0.7403	6.887	-6.147	1.379	4	5	6.303	121
Colon vs. Small Intestine	1.04	6.887	-5.847	1.3	5	5	6.359	121
5
Lung vs. Brain	0.6	0.7305	-0.1305	1.57	3	4	0.1175	121
Lung vs. Heart	0.6	0.5248	0.07525	1.57	3	4	0.06776	121
Lung vs. Kidney	0.6	0.3352	0.2648	1.57	3	4	0.2384	121
Lung vs. Colon	0.6	1.022	-0.422	1.502	3	5	0.3974	121
Lung vs. Small Intestine	0.6	2.108	-1.508	1.502	3	5	1.42	121
Brain vs. Heart	0.7305	0.5248	0.2058	1.454	4	4	0.2001	121
Brain vs. Kidney	0.7305	0.3352	0.3953	1.454	4	4	0.3844	121
Brain vs. Colon	0.7305	1.022	-0.2915	1.379	4	5	0.2989	121
Brain vs. Small Intestine	0.7305	2.108	-1.377	1.379	4	5	1.412	121
Heart vs. Kidney	0.5248	0.3352	0.1895	1.454	4	4	0.1843	121
Heart vs. Colon	0.5248	1.022	-0.4973	1.379	4	5	0.5098	121
Heart vs. Small Intestine	0.5248	2.108	-1.583	1.379	4	5	1.623	121
Kidney vs. Colon	0.3352	1.022	-0.6868	1.379	4	5	0.7041	121
Kidney vs. Small Intestine	0.3352	2.108	-1.773	1.379	4	5	1.817	121
Colon vs. Small Intestine	1.022	2.108	-1.086	1.3	5	5	1.181	121

## Sheet: 2D
2D
Day1	Lung	Uninfected-norm_day1				Infected SARS-CoV-2-norm_day1
	C1	35.267	196.784	67.98		103.54	29.44	114.053	158.906
	C2	0	240.758	49.381		127.759	79.698	101.893	336.893
	5'_1	66.017	196.833	28.007		55.704	460.109	311.211	386.968
	5'_2	174.736	26.703	96.315		797.522	471.128	419.088	927.545
														Statistics Lung										Statistics Spleen
Day3/4	C1	45.138	288.415	39.393	32.219	255.58	316.332	154.989	29.759	52.265	23.694	267.399		Compare each cell mean with the other cell mean in that row										Compare each cell mean with the other cell mean in that row
	C2	328.981	162.23	0	38.265	56.767	254.977	19.646	57.616	30.902	17.085	91.428
	5'_1	54.51	97.285	103.126	106.495	573.456	1405.62	788.231	1051.51	711.048	953.018	849.025		Number of families	1									Number of families	1
	5'_2	173.394	77.069	175.379	61.47	1009.49	2574.36	1931.9	1522.95	2009.77	2142.5	1658.1		Number of comparisons per family	16									Number of comparisons per family	12
														Alpha	0.05									Alpha	0.05
Day5/6	C1	38.172	241.244	154.048	12.879	74.596	249.828	12.754
	C2	5.94	16.755	22.893	84.411	31.398	133.696	52.686						Šídák's multiple comparisons test	Predicted (LS) mean diff.	95.00% CI of diff.	Below threshold?	Summary	Adjusted P Value					Šídák's multiple comparisons test	Predicted (LS) mean diff.	95.00% CI of diff.	Below threshold?	Summary	Adjusted P Value
	5'_1	93.937	68.322	25.065	12.807	692.102	961.473	520.614
	5'_2	47.883	205.729	70.768	146.202	1269.19	839.731	764.305						Uninfected-norm_day1 - Infected SARS-CoV-2-norm_day1										Uninfected-norm_day1 - Infected SARS-CoV-2-norm_day1
														C1	-1.474	-456.0 to 453.0	No	ns	>0.9999					D1_C1	-62.05	-429.4 to 305.3	No	ns	>0.9999
Day7	C1	29.476				137.294	145.563							C2	-64.85	-519.4 to 389.7	No	ns	>0.9999					D1_C2	96.13	-271.2 to 463.5	No	ns	0.999
	C2	27.776				38.751	72.257							5'_1	-206.5	-661.1 to 248.0	No	ns	0.9503					D1_5'_1	7.457	-359.9 to 374.8	No	ns	>0.9999
	5'_1	31.593				158.469	524.578							5'_2	-554.6	-1009 to -100.1	Yes	**	0.0061					D1_5'_2	-16.12	-383.5 to 351.2	No	ns	>0.9999
	5'_2	20.827				763.402	396.151							C1	-55.85	-428.9 to 317.1	No	ns	>0.9999					D3_C1	72.89	-319.8 to 465.6	No	ns	>0.9999
														C2	56.88	-316.1 to 429.9	No	ns	>0.9999					D3_C2	-379.6	-772.3 to 13.13	No	ns	0.0653
														5'_1	-814.2	-1187 to -441.2	Yes	****	<0.0001					D3_5'_1	-1054	-1447 to -661.8	Yes	****	<0.0001
Slpeen	Uninfected-norm_day1				Infected SARS-CoV-2-norm_day1									5'_2	-1714	-2087 to -1341	Yes	****	<0.0001					D3_5'_2	-808.4	-1201 to -415.7	Yes	****	<0.0001
D1_C1	159.361	59.581	21.79		12.515	279.645	266.588	10.423						C1	-0.8069	-455.3 to 453.7	No	ns	>0.9999					D5_C1	-215.7	-654.8 to 223.3	No	ns	0.8514
D1_C2	100	100	100		0	0	15.488	0						C2	-40.09	-494.6 to 414.4	No	ns	>0.9999					D5_C2	44.92	-394.2 to 484.0	No	ns	>0.9999
D1_5'_1	81.039	115.985	101.614		105.768	61.278	106.218	95.093						5'_1	-674.7	-1129 to -220.2	Yes	***	0.0003					D5_5'1	-407.4	-846.5 to 31.66	No	ns	0.0881
D1_5'_2	99.407	111.084	89.514		144.334	128.409	99.865	91.895						5'_2	-840.1	-1295 to -385.6	Yes	****	<0.0001					D5_5'2	-1703	-2142 to -1264	Yes	****	<0.0001
														C1	-112	-840.8 to 616.9	No	ns	>0.9999
D3_C1	238.504	266.414	292.677		178.21	115.236	285.478							C2	-27.73	-756.6 to 701.1	No	ns	>0.9999
D3_C2	105.69	100.764	115.097		445.025	233.185	782.096							5'_1	-309.9	-1039 to 418.9	No	ns	0.9718					Test details	Predicted (LS) mean 1	Predicted (LS) mean 2	Predicted (LS) mean diff.	SE of diff.	N1	N2	t	DF
D3_5'_1	127.181	82.26	115.249		842.938	1329.63	1315.53							5'_2	-558.9	-1288 to 169.9	No	ns	0.3026
D3_5'_2	36.87	40.952	128.884		925.896	749.747	956.215																	Uninfected-norm_day1 - Infected SARS-CoV-2-norm_day1
																								D1_C1	80.24	142.3	-62.05	122.4	3	4	0.5068	48
D5_C1	93.274	300.038	65.408		17.632	719.675								Test details	Predicted (LS) mean 1	Predicted (LS) mean 2	Predicted (LS) mean diff.	SE of diff.	N1	N2	t	DF		D1_C2	100	3.872	96.13	122.4	3	4	0.7852	48
D5_C2	44.225	0	395.413		74.884	128.374																		D1_5'_1	99.55	92.09	7.457	122.4	3	4	0.06091	48
D5_5'1	138.027	128.655	94.428		879.045	176.511								Uninfected-norm_day1 - Infected SARS-CoV-2-norm_day1										D1_5'_2	100	116.1	-16.12	122.4	3	4	0.1317	48
D5_5'2	133.172	113.497	205.757		1563.48	2144.71								C1	100	101.5	-1.474	149.5	3	4	0.00986	80		D3_C1	265.9	193	72.89	130.9	3	3	0.5569	48
														C2	96.71	161.6	-64.85	149.5	3	4	0.4337	80		D3_C2	107.2	486.8	-379.6	130.9	3	3	2.9	48
														5'_1	96.95	303.5	-206.5	149.5	3	4	1.381	80		D3_5'_1	108.2	1163	-1054	130.9	3	3	8.057	48
														5'_2	99.25	653.8	-554.6	149.5	3	4	3.709	80		D3_5'_2	68.9	877.3	-808.4	130.9	3	3	6.176	48
Colon	Uninfected			Infected SARS2										C1	101.3	157.1	-55.85	122.7	4	7	0.4552	80		D5_C1	152.9	368.7	-215.7	146.3	3	2	1.474	48
Coding_1	104.35	109.97	87.14	83.68	54.91	66.21								C2	132.4	75.49	56.88	122.7	4	7	0.4635	80		D5_C2	146.5	101.6	44.92	146.3	3	2	0.307	48
Coding_2	107.3	112.33	82.97	57.74	52.9	6.15								5'_1	90.35	904.6	-814.2	122.7	4	7	6.635	80		D5_5'1	120.4	527.8	-407.4	146.3	3	2	2.784	48
5'UTR	108.08	100.15	92.38	1048.29	2386.08	6242.05								5'_2	121.8	1836	-1714	122.7	4	7	13.97	80		D5_5'2	150.8	1854	-1703	146.3	3	2	11.64	48
Liver	Uninfected			Infected SARS2										C1	111.6	112.4	-0.8069	149.5	4	3	0.005396	80
Coding_1	88.94	162.52	69.18	87.93	96.22	124.56								C2	32.5	72.59	-40.09	149.5	4	3	0.2681	80
Coding_2	71.07	184.33	76.33	69.03	79.24	130.34								5'_1	50.03	724.7	-674.7	149.5	4	3	4.512	80
5'UTR	397.98	44.35	56.65	100.33	15131.5	283.12								5'_2	117.6	957.7	-840.1	149.5	4	3	5.618	80
														C1	29.48	141.4	-112	239.8	1	2	0.4669	80
														C2	27.78	55.5	-27.73	239.8	1	2	0.1156	80
														5'_1	31.59	341.5	-309.9	239.8	1	2	1.293	80
														5'_2	20.83	579.8	-558.9	239.8	1	2	2.331	80
														Liver										Colon
														Compare each cell mean with the other cell mean in that row										Compare each cell mean with the other cell mean in that row
														Number of families		1								Number of families	1
														Number of comparisons per family		3								Number of comparisons per family	3
														Alpha		0.05								Alpha	0.05
														Šídák's multiple comparisons test		Mean Diff.	95.00% CI of diff.	Below threshold?	Summary	Adjusted P Value				Šídák's multiple comparisons test	Mean Diff.	95.00% CI of diff.	Below threshold?	Summary	Adjusted P Value
														Uninfected - Infected SARS2										Uninfected - Infected SARS2
														Coding_1		3.977	-7964 to 7972	No	ns	>0.9999				Coding_1	32.22	-2458 to 2523	No	ns	>0.9999
														Coding_2		17.71	-7950 to 7986	No	ns	>0.9999				Coding_2	61.94	-2429 to 2552	No	ns	0.9998
														5'UTR		-5005	-12973 to 2963	No	ns	0.2888				5'UTR	-3125	-5616 to -634.8	Yes	*	0.0137
														Test details		Mean 1	Mean 2	Mean Diff.	SE of diff.	N1	N2	t	DF	Test details	Mean 1	Mean 2	Mean Diff.	SE of diff.	N1	N2	t	DF
														Uninfected - Infected SARS2										Uninfected - Infected SARS2
														Coding_1		106.9	102.9	3.977	2876	3	3	0.001383	12	Coding_1	100.5	68.27	32.22	899	3	3	0.03584	12
														Coding_2		110.6	92.87	17.71	2876	3	3	0.006156	12	Coding_2	100.9	38.93	61.94	899	3	3	0.0689	12
														5'UTR		166.3	5172	-5005	2876	3	3	1.74	12	5'UTR	100.2	3225	-3125	899	3	3	3.476	12

## Sheet: S1B
	KIDNEY				DUODENUM				COLON
FOXA1	2.6499	0.95276	2.19344	1.34423	250.372	104.708	242.817	255.979	100.031	72.3071	153.221	92.054
SP1	109.293	112.377	112.638	101.677	161.33	127.933	187.359	175.887	99.9802	112.956	114.027	84.6871
SOX13	161.154	188.176	170.948	141.909	86.3153	73.1319	136.319	104.877	99.7923	133.455	82.3285	102.926
USF1	115.411	126.343	125.133	104.768	53.0713	141.808	140.4	80.5645	99.9862	122.944	67.3578	111.684
RXRA	154.909	167.069	145.6	123.81	116.473	125.068	131.02	109.111	99.9891	107.369	105.582	92.4879
Table Analyzed	NoDSS
Two-way ANOVA	Ordinary
Alpha	0.05
Source of Variation	% of total variation	P value	P value summary	Significant?
Interaction	63.35	<0.0001	****	Yes
Row Factor	2.676	0.2896	ns	No
Column Factor	10.57	0.0002	***	Yes
ANOVA table	SS	DF	MS	F (DFn, DFd)	P value
Interaction	97845	8	12231	F (8, 45) = 15.23	P<0.0001
Row Factor	4133	4	1033	F (4, 45) = 1.286	P=0.2896
Column Factor	16319	2	8159	F (2, 45) = 10.16	P=0.0002
Residual	36148	45	803.3
Data summary
Number of columns (Column Factor)	3
Number of rows (Row Factor)	5
Number of values	60
Within each row, compare columns (simple effects within rows)
Number of families	1
Number of comparisons per family	15
Alpha	0.05
Tukey's multiple comparisons test	Mean Diff.	95.00% CI of diff.	Below threshold?	Summary	Adjusted P Value
FOXA1
KIDNEY vs. DUODENUM	-211.7	-283.5 to -139.8	Yes	****	<0.0001
KIDNEY vs. COLON	-102.6	-174.5 to -30.76	Yes	***	0.0005
DUODENUM vs. COLON	109.1	37.21 to 180.9	Yes	***	0.0002
SP1
KIDNEY vs. DUODENUM	-54.13	-126.0 to 17.73	No	ns	0.3369
KIDNEY vs. COLON	6.083	-65.77 to 77.94	No	ns	>0.9999
DUODENUM vs. COLON	60.21	-11.64 to 132.1	No	ns	0.1912
SOX13
KIDNEY vs. DUODENUM	65.39	-6.471 to 137.2	No	ns	0.1094
KIDNEY vs. COLON	60.92	-10.94 to 132.8	No	ns	0.1779
DUODENUM vs. COLON	-4.465	-76.32 to 67.39	No	ns	>0.9999
USF1
KIDNEY vs. DUODENUM	13.95	-57.90 to 85.81	No	ns	>0.9999
KIDNEY vs. COLON	17.42	-54.44 to 89.28	No	ns	0.9999
DUODENUM vs. COLON	3.468	-68.39 to 75.32	No	ns	>0.9999
RXRA
KIDNEY vs. DUODENUM	27.43	-44.43 to 99.29	No	ns	0.9862
KIDNEY vs. COLON	46.49	-25.37 to 118.3	No	ns	0.5822
DUODENUM vs. COLON	19.06	-52.80 to 90.92	No	ns	0.9997
Test details	Mean 1	Mean 2	Mean Diff.	SE of diff.	N1	N2	q	DF
FOXA1
KIDNEY vs. DUODENUM	1.785	213.5	-211.7	20.04	4	4	14.94	45
KIDNEY vs. COLON	1.785	104.4	-102.6	20.04	4	4	7.241	45
DUODENUM vs. COLON	213.5	104.4	109.1	20.04	4	4	7.696	45
SP1
KIDNEY vs. DUODENUM	109	163.1	-54.13	20.04	4	4	3.82	45
KIDNEY vs. COLON	109	102.9	6.083	20.04	4	4	0.4293	45
DUODENUM vs. COLON	163.1	102.9	60.21	20.04	4	4	4.249	45
SOX13
KIDNEY vs. DUODENUM	165.5	100.2	65.39	20.04	4	4	4.614	45
KIDNEY vs. COLON	165.5	104.6	60.92	20.04	4	4	4.299	45
DUODENUM vs. COLON	100.2	104.6	-4.465	20.04	4	4	0.3151	45
USF1
KIDNEY vs. DUODENUM	117.9	104	13.95	20.04	4	4	0.9846	45
KIDNEY vs. COLON	117.9	100.5	17.42	20.04	4	4	1.229	45
DUODENUM vs. COLON	104	100.5	3.468	20.04	4	4	0.2447	45
RXRA
KIDNEY vs. DUODENUM	147.8	120.4	27.43	20.04	4	4	1.936	45
KIDNEY vs. COLON	147.8	101.4	46.49	20.04	4	4	3.281	45
DUODENUM vs. COLON	120.4	101.4	19.06	20.04	4	4	1.345	45

## Sheet: S1D
S1C
Crypt	Villi base	Villi top
0.0327634	0.0353239	0.00148732
0.0188638	0.0282591	0.0293746						Statistics
0.0383233	0.0226816	0.0260281						Number of families	1
0.0258136	0.0107831	0.00223098						Number of comparisons per family	3
0.0274022	0.043876	0.00185915						Alpha	0.05
0.0256151	0.00966758	0.00929575
0.029785	0.0409013	0.0115267						Tukey's multiple comparisons test	Mean Diff.	95.00% CI of diff.	Below threshold?	Summary	Adjusted P Value
0.0287921	0.0182197	0.00409013						Crypt vs. Villi base	0.001964	-0.004256 to 0.008185	No	ns	0.729	A-B
0.0301821	0.0200788	0.00297464						Crypt vs. Villi top	0.01753	0.01130 to 0.02375	Yes	****	<0.0001	A-C
0.022438	0.0145014	0.0163605						Villi base vs. Villi top	0.01556	0.009341 to 0.02178	Yes	****	<0.0001	B-C
0.0323663	0.0375548	0.00818026
0.028395	0.0271436	0.00223098						Test details	Mean 1	Mean 2	Mean Diff.	SE of diff.	n1	n2	q	DF
0.0337563	0.00706477	0.00483379						Crypt vs. Villi base	0.02747	0.02551	0.001964	0.002585	20	20	1.075	57
0.0266079	0.019707	0.015245						Crypt vs. Villi top	0.02747	0.009946	0.01753	0.002585	20	20	9.588	57
0.0234308	0.0327211	0.0211943						Villi base vs. Villi top	0.02551	0.009946	0.01556	0.002585	20	20	8.513	57
0.0254165	0.0360675	0.0130141
0.0234308	0.0271436	0.00483379
0.0274022	0.0256563	0.0037183
0.0301821	0.0230535	0.00855209
0.0184667	0.0297464	0.0118986

## Sheet: S2E
Cerebelum	Uninfected			Infected SARS2						Cerebelum									Brain
Coding_1	112.78	74.55	118.95	79.77	152.46	114.69				Compare each cell mean with the other cell mean in that row									Compare each cell mean with the other cell mean in that row
Coding_2	112.36	78.6	113.23	66.02	133.57	99.4				Number of families	1
5'UTR	169.17	63.88	92.53	43.9	110.8	32.4				Number of comparisons per family	3								Number of families	1
Brain	Uninfected			Infected SARS2						Alpha	0.05								Number of comparisons per family	3
Coding_1	82.58	133.6	90.64	87.73	105.92	570.67													Alpha	0.05
Coding_2	87.29	124.67	91.89	79.18	103.64	205.71				Šídák's multiple comparisons test	Mean Diff.	95.00% CI of diff.	Below threshold?	Summary	Adjusted P Value
5'UTR	111.45	99.65	90.04	75.94	101.76	217.77													Šídák's multiple comparisons test	Mean Diff.	95.00% CI of diff.	Below threshold?	Summary	Adjusted P Value
Kidney	Uninfected			Infected SARS2						Uninfected - Infected SARS2
Coding_1	102.54	90.17	108.15	110.23	75.53	156.44				Coding_1	-13.55	-97.10 to 70.01	No	ns	0.9612				Uninfected - Infected SARS2
Coding_2	90.65	104.15	105.92	71.84	49.31	126.35				Coding_2	1.733	-81.82 to 85.29	No	ns	>0.9999				Coding_1	-152.5	-424.0 to 119.0	No	ns	0.3763
5'UTR	99.9	90.33	110.82	155.96	432.01	217.55				5'UTR	46.16	-37.39 to 129.7	No	ns	0.3898				Coding_2	-28.23	-299.7 to 243.2	No	ns	0.9891
Spleen	Uninfected			Infected SARS2															5'UTR	-31.44	-302.9 to 240.0	No	ns	0.9851
Coding_1	74.89	111.88	119.35	224.93	249.76	206.72
Coding_2	77.61	111.24	115.82	219.45	263.9	127.94				Test details	Mean 1	Mean 2	Mean Diff.	SE of diff.	N1	N2	t	DF
5'UTR	57.79	268.25	64.51	2388.57	3420.59	60168.6													Test details	Mean 1	Mean 2	Mean Diff.	SE of diff.	N1	N2	t	DF
Duodenum	Uninfected			Infected SARS2						Uninfected - Infected SARS2
Coding_1	136.15	77.6	94.65	48.32	177.01	75.54				Coding_1	102.1	115.6	-13.55	30.16	3	3	0.4492	12	Uninfected - Infected SARS2
Coding_2	170.2	65.92	89.13	104.5	136.8	131.41				Coding_2	101.4	99.66	1.733	30.16	3	3	0.05747	12	Coding_1	102.3	254.8	-152.5	97.99	3	3	1.556	12
5'UTR	39.81	1120.93	22.41	10571.7	1796.64	1649.81				5'UTR	108.5	62.37	46.16	30.16	3	3	1.53	12	Coding_2	101.3	129.5	-28.23	97.99	3	3	0.2881	12
Ileum	Uninfected			Infected SARS2						Kidney									5'UTR	100.4	131.8	-31.44	97.99	3	3	0.3209	12
Coding_1	135.48	88.6	83.31	162.35	3.3	2.92				Compare each cell mean with the other cell mean in that row									Duodenum
Coding_2	139.32	90.08	79.68	30.41	1.09	4.19													Compare each cell mean with the other cell mean in that row
5'UTR	160.41	82	76.02	3901.38	18423.4	26811.1				Number of families	1
										Number of comparisons per family	3								Number of families	1
										Alpha	0.05								Number of comparisons per family	3
																			Alpha	0.05
										Šídák's multiple comparisons test	Mean Diff.	95.00% CI of diff.	Below threshold?	Summary	Adjusted P Value
																			Šídák's multiple comparisons test	Mean Diff.	95.00% CI of diff.	Below threshold?	Summary	Adjusted P Value
										Uninfected - Infected SARS2
										Coding_1	-13.78	-158.2 to 130.7	No	ns	0.9915				Uninfected - Infected SARS2
										Coding_2	17.74	-126.7 to 162.2	No	ns	0.9823				Coding_1	2.51	-4752 to 4757	No	ns	>0.9999
										5'UTR	-168.2	-312.6 to -23.69	Yes	*	0.0217				Coding_2	-15.82	-4770 to 4739	No	ns	>0.9999
																			5'UTR	-4278	-9033 to 476.1	No	ns	0.0825
										Test details	Mean 1	Mean 2	Mean Diff.	SE of diff.	N1	N2	t	DF
																			Test details	Mean 1	Mean 2	Mean Diff.	SE of diff.	N1	N2	t	DF
										Uninfected - Infected SARS2
										Coding_1	100.3	114.1	-13.78	52.15	3	3	0.2642	12	Uninfected - Infected SARS2
										Coding_2	100.2	82.5	17.74	52.15	3	3	0.3402	12	Coding_1	102.8	100.3	2.51	1716	3	3	0.001463	12
										5'UTR	100.4	268.5	-168.2	52.15	3	3	3.225	12	Coding_2	108.4	124.2	-15.82	1716	3	3	0.009218	12
																			5'UTR	394.4	4673	-4278	1716	3	3	2.493	12
																			Ileum
																			Compare each cell mean with the other cell mean in that row
																			Number of families	1
																			Number of comparisons per family	3
																			Alpha	0.05
																			Šídák's multiple comparisons test	Mean Diff.	95.00% CI of diff.	Below threshold?	Summary	Adjusted P Value
																			Uninfected - Infected SARS2
																			Coding_1	46.27	-10658 to 10750	No	ns	>0.9999
																			Coding_2	91.13	-10613 to 10795	No	ns	>0.9999
																			5'UTR	-16272	-26976 to -5569	Yes	**	0.0036
																			Test details	Mean 1	Mean 2	Mean Diff.	SE of diff.	N1	N2	t	DF
																			Uninfected - Infected SARS2
																			Coding_1	102.5	56.19	46.27	3864	3	3	0.01198	12
																			Coding_2	103	11.9	91.13	3864	3	3	0.02359	12
																			5'UTR	106.1	16379	-16272	3864	3	3	4.211	12

## Sheet: S2F
S2F
Days	Lung
1	432.672	828.359	547.367	169.211
3	5036.17	4302.9	4221.65
5	3892.6	3280.9
Days	Spleen
1	19.13	19.49	0.87
3	43.9385	66.6374	41.1991
5	57.86	33.4895
Days	Brain
1	78.208	99.342	101.158	114.921
3	192.193	177.008	268.934
5	521.761	1446.27	290.365

## Sheet: 3C
3c
Recovery 1	Recovery 2	Damage 1	Damage 2	Control 1	Control 2
0.0125801	0.0132821	0.00119936	0.004022	0.0216061	0.0177929
0.0398368	0.0220744	0.0014992	0.002338	0.00506692	0.00537495
0.024493	0.0131885	0.00159915	0.000374	0.0166348	0.0148275			Statistics
0.0272568	0.0303056	0.0016991	0.005519	0.00783939	0.0171442
0.0259225	0.01693	0.00209889	0.000281	0.0121415	0.00713571			Number of families	1
0.0174405	0.0439618	0.00239873	0.000281	0.0186425	0.0185343			Number of comparisons per family	5
0.0292582	0.0658492	0.00259862	0.00449	0.0159656	0.0156615			Alpha	0.05
0.0268756	0.0404074	0.00279852	0.003929	0.00908222	0.00852578
0.0204902	0.0442424	0.00279852	0.003461	0.0127151	0.00852578			Dunnett's multiple comparisons test	Mean Diff.	95.00% CI of diff.	Below threshold?	Summary	Adjusted P Value	F-?
0.0226822	0.0181459	0.00389793	0.00318	0.00334608	0.0236312			Control 2 vs. Recovery 1	-0.006571	-0.01223 to -0.0009088	Yes	*	0.0158	A	Recovery 1
0.0184889	0.013095			0.00640535	0.0193683			Control 2 vs. Recovery 2	-0.01656	-0.02290 to -0.01022	Yes	****	<0.0001	B	Recovery 2
0.00924443	0.0414363			0.0172084	0.0111206			Control 2 vs. Damage 1	0.01072	0.002681 to 0.01876	Yes	**	0.0039	C	Damage 1
0.0363106	0.0198296			0.0126195	0.0182563			Control 2 vs. Damage 2	0.01019	0.002152 to 0.01823	Yes	**	0.0068	D	Damage 2
0.00743367	0.0112243			0.0135755	0.0081551			Control 2 vs. Control 1	0.0006569	-0.005005 to 0.006319	No	ns	0.9988	E	Control 1
0.0251601	0.0329246			0.0083174	0.00676502
0.0286863	0.0469549			0.0221797	0.00417022			Test details	Mean 1	Mean 2	Mean Diff.	SE of diff.	n1	n2	q	DF
0.014772	0.0108501			0.0167304	0.0094525			Control 2 vs. Recovery 1	0.01298	0.01955	-0.006571	0.002199	31	30	2.988	125
0.00867261	0.0289961			0.00745698	0.00203877			Control 2 vs. Recovery 2	0.01298	0.02954	-0.01656	0.002463	31	20	6.724	125
0.00810079	0.0466743			0.0132887	0.00917448			Control 2 vs. Damage 1	0.01298	0.002259	0.01072	0.003123	31	10	3.433	125
0.00533699	0.0303991			0.00898662	0.00639434			Control 2 vs. Damage 2	0.01298	0.002788	0.01019	0.003123	31	10	3.264	125
0.0135669				0.00592734	0.0167736			Control 2 vs. Control 1	0.01298	0.01232	0.0006569	0.002199	31	30	0.2987	125
0.00931457				0.0142447	0.0220558
0.0200466				0.0334608	0.00444823
0.0131619				0.0196941	0.018905
0.0208565				0.00659656	0.0152908
0.0252101				0.0127151	0.00611632
0.0191354				0.00506692	0.0168662
0.0205528				0.00487572	0.0250213
0.0114407				0.0124283	0.0153835
0.0241976				0.00487572	0.0172369
					0.0122326

## Sheet: S3C-D
S3C
days	Body weight
0	100	100	100	100	100	100	100
1	101.25	98.6957	100.678	99.7826	100.368	101.186	101.487
2	103.333	99.5652	100	99.6377	101.103	101.581	101.115
3	102.917	99.4783	99.322	99.058	100.515	101.186	101.115
4	102.917	100.217	98.6441	97.1014	99.5588	100.593	101.487
5	104.167	99.3478	96.0339	89.4928	95.5882	94.0711	92.1933
6	101.833	97.8261	90.2712	83.6594	90.8088	89.3281	88.1041
7	97.9167	95.2174	88.8136	76.6304	90.8088	88.7352	85.7993
8	95.4167	91.3043				90.5138
9	96.875	88.3913				91.9763
S3D
days	Disease Activity Index
0	0	0	0	0	0	0	0
1	0	1	1	0	0	0	1
2	0	0	2	0	0	0	1
3	1	2	1	3	2	2	3
4	1	1	3	3	2	5	5
5	4	2	6	8	5	4	9
6	5	6	7	7	6	7	8
7	7	6	8	8	5	5	6
8	2	5				1
9	1	2				1

[truncated: 16 more sheets: S3E, 4A, 4B, 4C, 4H, 4K, 4L, S4A, 5A, 5B, 5C, 5D, 5E, 5H, 5I, S5A]
